# Supplementary material for: Genetic Characterisation and Comparison of Three Human Coronaviruses (HKU1, OC43, 229E) from Patients and Bovine Coronavirus (BCoV) from Cattle with Respiratory Disease in Slovenia
Source: Viruses. 2021 Apr 15;13(4):676. doi: 10.3390/v13040676 (PMC8071153; doi:10.3390/v13040676)
Supplement: Supplementary file 1 [file viruses-13-00676-s001.zip]

Archive with 1 entries (1 files):
- viruses-1176565-supplementary.pdf
